# Supplementary material for: iTRAQ-based quantitative proteomic analysis of Yamanaka factors reprogrammed breast cancer cells
Source: Oncotarget. 2017 Mar 11;8(21):34330–9. doi: 10.18632/oncotarget.16125 (PMC5470971; doi:10.18632/oncotarget.16125)
Supplement: Supplementary file 2 [file oncotarget-08-34330-s002.xlsx]

## Sheet: diff
Supplementary Table 1. The list of proteins found to be expressed at different levels between Mcfips and hips by iTRAQ analysis. 115:117 and 116:118 refer to relative level of protein expression in Mcfips with respect to Hips. Statistical calculation for iTRAQ-based detection and relative quantification were calculated using the ProteinPilot software.
Protein	Gene	Mcfips	Hips	FC(Mcfips/Hips)	log2FC(Mcfips/Hips)	FDR	significant	regulate
ABCE1_HUMAN	ABCE1	0.448053	1.486	0.301517	-1.72969	0.0279245	yes	down
ADHX_HUMAN	ADH5	0.58138	2.38784	0.243476	-2.03815	0.00865899	yes	down
AGO1_HUMAN	AGO1	0.577003	1.66071	0.347443	-1.52515	0.0220717	yes	down
AKA12_HUMAN	AKAP12	0.320896	4.57398	0.0701568	-3.83327	0.0102505	yes	down
ALDH2_HUMAN	ALDH2	2.90451	32.9697	0.0880963	-3.50478	0.0282262	yes	down
ARGL1_HUMAN	ARGLU1	2.22055	7.52771	0.294983	-1.7613	0.0189795	yes	down
ARI1A_HUMAN	ARID1A	1.36215	2.84473	0.478833	-1.06241	0.005028	yes	down
ATX10_HUMAN	ATXN10	1.06261	2.11946	0.501357	-0.996089	0.0156111	yes	down
BIRC5_HUMAN	BIRC5	0.863894	1.50675	0.573349	-0.802515	0.0406665	yes	down
CATC_HUMAN	CTSC	3.19231	28.0734	0.113713	-3.13653	0.0497032	yes	down
CBS_HUMAN	CBS	0.432587	3.04802	0.141924	-2.81681	0.0107896	yes	down
CHAP1_HUMAN	CHAMP1	0.56784	2.09896	0.270533	-1.88612	0.00332077	yes	down
CHD1_HUMAN	CHD1	0.670233	1.55623	0.430677	-1.21532	0.00706888	yes	down
CHD7_HUMAN	CHD7	0.549896	4.83387	0.113759	-3.13595	0.0146941	yes	down
CIP2A_HUMAN	KIAA1524	0.265916	2.0617	0.128979	-2.95479	0.0148287	yes	down
CPSF3_HUMAN	CPSF3	0.795171	1.38132	0.57566	-0.796712	0.0454728	yes	down
CSTFT_HUMAN	CSTF2T	1.24628	6.09064	0.204623	-2.28896	0.0400162	yes	down
CTDP1_HUMAN	CTDP1	0.544503	1.45213	0.374969	-1.41516	0.0140708	yes	down
CTNB1_HUMAN	CTNNB1	1.82001	3.29697	0.552025	-0.857195	0.0407164	yes	down
CUL4A_HUMAN	CUL4A	0.494128	1.25422	0.393973	-1.34383	0.0259872	yes	down
DPOLB_HUMAN	POLB	0.600103	0.920801	0.651718	-0.61768	0.0367715	yes	down
DPYL1_HUMAN	CRMP1	0.469661	3.93149	0.119461	-3.06538	0.0301194	yes	down
DPYL2_HUMAN	DPYSL2	1.2004	7.60638	0.157815	-2.66369	0.0478481	yes	down
DPYL3_HUMAN	DPYSL3	2.5486	37.1571	0.0685898	-3.86586	0.0166409	yes	down
DUT_HUMAN	DUT	1.23514	12.2118	0.101143	-3.30553	0.0344822	yes	down
E41L2_HUMAN	EPB41L2	0.155466	1.13337	0.137171	-2.86595	0.0375322	yes	down
FAKD5_HUMAN	FASTKD5	1.33068	1.90554	0.698321	-0.518037	0.0127309	yes	down
FERM2_HUMAN	FERMT2	0.492461	2.17221	0.22671	-2.14108	0.0390845	yes	down
FLNA_HUMAN	FLNA	0.0665267	0.159966	0.41588	-1.26576	0.0496362	yes	down
GTPB1_HUMAN	GTPBP1	0.522667	6.08548	0.0858876	-3.54141	0.0284834	yes	down
HAUS1_HUMAN	HAUS1	0.899376	3.89247	0.231055	-2.11369	0.00696147	yes	down
HEAT1_HUMAN	HEATR1	0.805797	1.32469	0.60829	-0.717169	0.0194914	yes	down
HELLS_HUMAN	HELLS	0.207905	2.97931	0.069783	-3.84098	0.00543479	yes	down
HXK2_HUMAN	HK2	0.714867	2.46771	0.289688	-1.78743	0.0160068	yes	down
IF2B1_HUMAN	IGF2BP1	2.32493	22.0838	0.105278	-3.24773	0.00134561	yes	down
IF2B2_HUMAN	IGF2BP2	1.42347	11.1691	0.127447	-2.97203	0.00470044	yes	down
IF2B3_HUMAN	IGF2BP3	0.654349	20.2407	0.0323284	-4.95105	0.0105458	yes	down
IF4A2_HUMAN	EIF4A2	1.1377	2.51231	0.45285	-1.1429	0.0392214	yes	down
IQGA2_HUMAN	IQGAP2	1.0718	3.32663	0.322189	-1.63402	0.00171049	yes	down
KAD4_HUMAN	AK4	1.45349	6.81048	0.213419	-2.22824	0.0497111	yes	down
KAT7_HUMAN	KAT7	0.282067	1.62389	0.173698	-2.52534	0.0229088	yes	down
KCRB_HUMAN	CKB	1.93424	31.398	0.0616039	-4.02083	0.0494687	yes	down
LARP7_HUMAN	LARP7	0.397741	1.17074	0.339735	-1.55752	0.0275376	yes	down
MCM3_HUMAN	MCM3	0.835018	3.9506	0.211365	-2.24219	0.0311761	yes	down
MDN1_HUMAN	MDN1	0.68254	6.05655	0.112695	-3.14951	0.00576453	yes	down
MFGM_HUMAN	MFGE8	0.898053	6.34038	0.14164	-2.8197	0.00416507	yes	down
MTAP_HUMAN	MTAP	1.02209	2.56032	0.399205	-1.3248	0.0210197	yes	down
MYO1D_HUMAN	MYO1D	0.480695	2.74649	0.175022	-2.51439	0.0355885	yes	down
NDC80_HUMAN	NDC80	0.237261	2.42195	0.0979627	-3.35162	0.0271706	yes	down
PDRG1_HUMAN	PDRG1	0.555519	1.83934	0.30202	-1.72728	0.0353251	yes	down
PHF6_HUMAN	PHF6	0.885331	2.27141	0.389772	-1.3593	0.0330505	yes	down
PODXL_HUMAN	PODXL	0.549057	3.89379	0.141008	-2.82615	0.0260743	yes	down
POGZ_HUMAN	POGZ	0.676434	1.36825	0.494379	-1.01631	0.0285025	yes	down
PPBT_HUMAN	ALPL	0.840812	3.58131	0.234778	-2.09063	0.0389163	yes	down
PUR2_HUMAN	GART	0.639904	2.39893	0.266745	-1.90647	0.00172053	yes	down
PYR1_HUMAN	CAD	0.430781	2.11006	0.204156	-2.29226	0.0393518	yes	down
RAC3_HUMAN	RAC3	0.90783	1.19675	0.758578	-0.398631	0.00261475	yes	down
RBM12_HUMAN	RBM12	0.855974	2.42103	0.353558	-1.49998	0.0480595	yes	down
REL_HUMAN	REL	0.637471	0.925492	0.688791	-0.537862	0.0471253	yes	down
REQU_HUMAN	DPF2	0.807431	2.955	0.273243	-1.87174	0.0355314	yes	down
RL11_HUMAN	RPL11	2.16807	3.16281	0.685488	-0.544796	0.0239947	yes	down
RL26_HUMAN	RPL26	1.57041	7.35831	0.213421	-2.22823	0.0458225	yes	down
RL29_HUMAN	RPL29	3.39708	10.2911	0.3301	-1.59903	0.01316	yes	down
RL35A_HUMAN	RPL35A	1.78236	11.1372	0.160036	-2.64353	0.0354649	yes	down
RL35_HUMAN	RPL35	1.53926	9.52309	0.161634	-2.6292	0.0327328	yes	down
RL8_HUMAN	RPL8	1.88559	8.02528	0.234957	-2.08953	0.033617	yes	down
RRS1_HUMAN	RRS1	1.08558	2.19975	0.4935	-1.01888	0.0410939	yes	down
RS12_HUMAN	RPS12	0.999218	2.11946	0.471449	-1.08483	0.0347463	yes	down
RS16_HUMAN	RPS16	3.98194	18.6369	0.213659	-2.22662	0.0188419	yes	down
RS17L_HUMAN		1.55656	4.85294	0.320746	-1.6405	0.00397884	yes	down
RS19_HUMAN	RPS19	1.87125	5.22535	0.35811	-1.48153	0.0326476	yes	down
RS28_HUMAN	RPS28	1.35528	3.51654	0.385401	-1.37557	0.014857	yes	down
RS2_HUMAN	RPS2	1.04242	1.32436	0.787113	-0.345358	0.0429408	yes	down
RS8_HUMAN	RPS8	2.36314	9.955	0.237383	-2.07471	0.00265464	yes	down
SAHH_HUMAN	AHCY	0.606618	2.58401	0.234758	-2.09075	0.0284497	yes	down
SAP_HUMAN	PSAP	0.660946	0.950857	0.695105	-0.524696	0.0317721	yes	down
SEM4C_HUMAN	SEMA4C	0.249562	0.614413	0.406179	-1.29981	0.0420523	yes	down
SEP10_HUMAN	SEP10	0.1165	1.82859	0.0637106	-3.97232	0.00710245	yes	down
SH3G1_HUMAN	SH3GL1	0.468433	1.53476	0.305215	-1.7121	0.0416114	yes	down
SKA3_HUMAN	SKA3	1.09556	13.5138	0.0810696	-3.62469	0.0332236	yes	down
SL9A1_HUMAN	SLC9A1	0.177199	0.472669	0.37489	-1.41546	0.0328094	yes	down
SMCE1_HUMAN	SMARCE1	1.98662	3.75072	0.529663	-0.916852	0.0280168	yes	down
SPTB2_HUMAN	SPTBN1	0.397288	1.40293	0.283185	-1.82018	0.0427604	yes	down
SRPK1_HUMAN	SRPK1	0.708313	3.53723	0.200245	-2.32016	0.0378269	yes	down
STAU2_HUMAN	STAU2	0.454926	1.57897	0.288117	-1.79528	0.024627	yes	down
T2EB_HUMAN	GTF2E2	1.75562	5.78838	0.303302	-1.72118	0.0195557	yes	down
TBA4A_HUMAN	TUBA4A	3.16349	9.9121	0.319154	-1.64768	0.0226476	yes	down
TBB2A_HUMAN	TUBB2A	0.450298	4.29203	0.104915	-3.25271	0.0238687	yes	down
TBB4A_HUMAN	TUBB4A	0.652465	2.005	0.325418	-1.61963	0.00852994	yes	down
TBCD4_HUMAN	TBC1D4	0.943098	1.49319	0.6316	-0.662918	0.0227094	yes	down
TCPQ_HUMAN	CCT8	1.7381	4.30641	0.403607	-1.30898	0.021076	yes	down
TFB1M_HUMAN	TFB1M	0.83978	1.11184	0.755308	-0.404862	0.048269	yes	down
TGS1_HUMAN	TGS1	2.80734	4.6357	0.605591	-0.723584	0.00984622	yes	down
THY1_HUMAN	THY1	1.73304	20.9071	0.0828924	-3.59262	0.0200545	yes	down
THYN1_HUMAN	THYN1	0.550763	2.54902	0.216068	-2.21044	0.020974	yes	down
TPC11_HUMAN	TRAPPC11	3.71539	4.92039	0.7551	-0.40526	0.0271165	yes	down
TRM1_HUMAN	TRMT1	0.964197	2.36715	0.407324	-1.29575	0.0294943	yes	down
UBP4_HUMAN	USP4	0.40304	1.42056	0.283719	-1.81747	0.0248484	yes	down
UGPA_HUMAN	UGP2	1.11007	6.42797	0.172693	-2.53372	0.00390925	yes	down
UTRO_HUMAN	UTRN	0.14565	0.600306	0.242626	-2.04319	0.0473392	yes	down
XPO2_HUMAN	CSE1L	0.337361	1.43437	0.235197	-2.08806	0.029005	yes	down
ZN114_HUMAN	ZNF114	0.734584	1.84503	0.398141	-1.32865	0.000534593	yes	down
ZN462_HUMAN	ZNF462	3.99008	20.1062	0.19845	-2.33315	0.0262177	yes	down
ZO1_HUMAN	TJP1	0.365099	1.5299	0.238642	-2.06708	0.0408012	yes	down
1433S_HUMAN	SFN	0.692095	0.0203049	34.0852	5.09107	0.0484413	yes	up
1433Z_HUMAN	YWHAZ	0.562824	0.10841	5.19163	2.37619	0.0366773	yes	up
AATM_HUMAN	GOT2	6.08367	2.26636	2.68433	1.42456	0.00616735	yes	up
ABHDB_HUMAN	ABHD11	2.52565	0.164803	15.3253	3.93784	0.0228708	yes	up
ABI1_HUMAN	ABI1	0.924786	0.734584	1.25893	0.332193	0.0260948	yes	up
ACBP_HUMAN	DBI	1.5079	0.239924	6.28492	2.65189	0.01595	yes	up
ANXA2_HUMAN	ANXA2	0.261954	0.0461457	5.67667	2.50505	0.0101103	yes	up
ATOX1_HUMAN	ATOX1	1.0077	0.253387	3.97691	1.99165	0.0297155	yes	up
ATP5H_HUMAN	ATP5H	3.80447	1.53853	2.4728	1.30615	0.0189973	yes	up
B3A2_HUMAN	SLC4A2	1.78717	0.513482	3.48049	1.79929	0.042256	yes	up
BLVRB_HUMAN	BLVRB	0.871296	0.0904347	9.63453	3.26821	0.00546388	yes	up
CATD_HUMAN	CTSD	0.138044	0.0887194	1.55597	0.63781	0.00657165	yes	up
CD166_HUMAN	ALCAM	2.7167	0.160934	16.8808	4.07732	0.00617571	yes	up
CD97_HUMAN	CD97	1.46556	0.436812	3.35513	1.74637	0.00445272	yes	up
CHD3_HUMAN	CHD3	0.813046	0.572948	1.41906	0.504933	0.038378	yes	up
CHM4B_HUMAN	CHMP4B	1.34966	0.451893	2.98669	1.57855	0.0160156	yes	up
CHMP3_HUMAN	CHMP3	0.724559	0.366453	1.97722	0.983474	0.0499102	yes	up
CHP1_HUMAN	CHP1	1.36796	0.624208	2.19151	1.13193	0.0453286	yes	up
CLCB_HUMAN	CLTB	0.762281	0.0844059	9.03113	3.17491	0.0384482	yes	up
CLPB_HUMAN	CLPB	4.87147	0.85663	5.68679	2.50761	0.0461159	yes	up
COA4_HUMAN	COA4	6.00561	1.73511	3.46123	1.79128	0.0156472	yes	up
COG2_HUMAN	COG2	0.758706	0.16559	4.58182	2.19592	0.00344802	yes	up
COQ6_HUMAN	COQ6	2.15832	0.265472	8.13012	3.02328	0.0493541	yes	up
COX5A_HUMAN	COX5A	2.59553	0.624622	4.15536	2.05497	0.0147236	yes	up
CTNA1_HUMAN	CTNNA1	0.955033	0.645716	1.47903	0.564651	0.0049138	yes	up
DCTP1_HUMAN	DCTPP1	0.732256	0.23085	3.172	1.66539	0.0372564	yes	up
DLDH_HUMAN	DLD	4.74262	0.511013	9.28083	3.21425	0.00107449	yes	up
ECH1_HUMAN	ECH1	3.1937	0.459437	6.95135	2.79729	0.0376965	yes	up
ECHA_HUMAN	HADHA	2.09071	0.295873	7.06625	2.82094	0.0299172	yes	up
ECHB_HUMAN	HADHB	2.63306	0.201999	13.035	3.70432	0.0384169	yes	up
ECHM_HUMAN	ECHS1	3.40538	0.225058	15.1311	3.91945	0.0269234	yes	up
EF1A2_HUMAN	EEF1A2	1.04259	0.0582043	17.9127	4.16291	0.00438423	yes	up
EFGM_HUMAN	GFM1	6.00306	2.21138	2.71463	1.44075	0.0489825	yes	up
EFTS_HUMAN	TSFM	2.13853	0.833493	2.56574	1.35938	0.00960926	yes	up
EFTU_HUMAN	TUFM	3.09111	0.572613	5.39826	2.43249	0.00522911	yes	up
EMSA1_HUMAN	ELMSAN1	0.769334	0.605655	1.27025	0.345113	0.0382961	yes	up
EPIPL_HUMAN	EPPK1	0.879619	0.084035	10.4673	3.38782	0.035934	yes	up
ERP44_HUMAN	ERP44	0.82043	0.260632	3.14785	1.65437	0.0326843	yes	up
ESYT2_HUMAN	ESYT2	0.851364	0.517876	1.64395	0.717169	0.0194919	yes	up
ETFB_HUMAN	ETFB	2.89811	0.0892329	32.4781	5.02139	0.0264399	yes	up
EVPL_HUMAN	EVPL	0.742416	0.134625	5.51468	2.46328	0.0491088	yes	up
FA50A_HUMAN	FAM50A	1.12203	0.316241	3.54802	1.82701	0.00101541	yes	up
FOXK2_HUMAN	FOXK2	1.38062	0.995922	1.38627	0.471209	0.0392601	yes	up
FUMH_HUMAN	FH	1.43371	0.698277	2.05321	1.03788	0.0481566	yes	up
GGH_HUMAN	GGH	2.38804	0.811293	2.9435	1.55753	0.0173544	yes	up
GNS_HUMAN	GNS	1.96891	0.368227	5.347	2.41873	0.0342734	yes	up
GPDM_HUMAN	GPD2	1.5855	0.139135	11.3954	3.51038	0.00627017	yes	up
GRHL2_HUMAN	GRHL2	0.927533	0.333888	2.77798	1.47404	0.0495606	yes	up
GSTK1_HUMAN	GSTK1	1.23595	0.0898033	13.7628	3.7827	0.0364599	yes	up
HCDH_HUMAN	HADH	6.05501	0.912011	6.63919	2.73101	0.0258763	yes	up
HINT2_HUMAN	HINT2	1.36215	0.121036	11.2541	3.49238	0.00831677	yes	up
HIP1R_HUMAN	HIP1R	0.813529	0.129428	6.28559	2.65205	0.0161158	yes	up
HMCES_HUMAN	HMCES	0.921074	0.244359	3.76935	1.91432	0.0178638	yes	up
HN1L_HUMAN	HN1L	1.05224	0.348518	3.01918	1.59416	0.0214891	yes	up
HP1B3_HUMAN	HP1BP3	1.00964	0.264491	3.81729	1.93255	0.0162964	yes	up
HSP71_HUMAN		0.892017	0.0742874	12.0076	3.58588	0.0230654	yes	up
HSPB1_HUMAN	HSPB1	0.883164	0.708013	1.24738	0.318905	0.0138888	yes	up
IBP5_HUMAN	IGFBP5	4.27598	0.49703	8.60306	3.10485	0.0353376	yes	up
IDH3A_HUMAN	IDH3A	1.97999	0.365961	5.41038	2.43573	0.0336657	yes	up
IDHP_HUMAN	IDH2	1.04717	0.0510505	20.5125	4.35843	0.0184917	yes	up
IKBE_HUMAN	NFKBIE	0.99121	0.643369	1.54065	0.623544	0.0402648	yes	up
IMMT_HUMAN		3.14805	0.908292	3.4659	1.79323	0.00358443	yes	up
IPYR2_HUMAN	PPA2	1.7313	0.235187	7.3614	2.87998	0.0149421	yes	up
ISG15_HUMAN	ISG15	0.955357	0.329781	2.89694	1.53453	0.0358042	yes	up
ISOC2_HUMAN	ISOC2	1.21385	0.351862	3.44979	1.78651	0.0285329	yes	up
ITPA_HUMAN	ITPA	1.9159	0.878335	2.18129	1.12518	0.0334912	yes	up
JIP4_HUMAN	SPAG9	0.529663	0.32063	1.65194	0.724165	0.0134905	yes	up
KAD1_HUMAN	AK1	1.5079	0.273397	5.51543	2.46347	0.0181247	yes	up
KAD3_HUMAN	AK3	1.68412	0.421869	3.99204	1.99713	0.0445255	yes	up
KAP2_HUMAN	PRKAR2A	0.908292	0.182905	4.96593	2.31206	0.0146252	yes	up
KPCD_HUMAN	PRKCD	0.485705	0.240138	2.02261	1.01622	0.0193475	yes	up
KS6B1_HUMAN	RPS6KB1	0.825397	0.0703678	11.7298	3.5521	0.0115707	yes	up
KTHY_HUMAN	DTYMK	1.38185	0.626871	2.20436	1.14036	0.0427819	yes	up
LDHD_HUMAN	LDHD	1.58516	0.654886	2.42052	1.27531	0.00998408	yes	up
LYPA1_HUMAN	LYPLA1	2.16807	1.12298	1.93064	0.949078	0.011333	yes	up
MBNL1_HUMAN	MBNL1	1.39316	0.345147	4.03641	2.01307	0.00289645	yes	up
MCCB_HUMAN	MCCC2	2.86062	0.483473	5.91682	2.56482	0.0180557	yes	up
MDHM_HUMAN	MDH2	1.33661	0.950615	1.40605	0.491645	0.0021871	yes	up
MLF2_HUMAN	MLF2	1.5007	0.593595	2.52816	1.33809	0.0207613	yes	up
MRGBP_HUMAN	MRGBP	2.55859	0.593168	4.31342	2.10883	0.0423871	yes	up
MRRP1_HUMAN	TRMT10C	13.9972	8.91714	1.5697	0.650486	0.0232258	yes	up
MSI2H_HUMAN	MSI2	1.15897	0.287912	4.02545	2.00915	0.0371402	yes	up
MTNB_HUMAN	APIP	1.1327	0.70182	1.61395	0.690594	0.0205343	yes	up
NAKD2_HUMAN	NADK2	2.65562	0.365872	7.25832	2.85964	0.0262614	yes	up
NDKB_HUMAN	NME2	1.85424	0.197894	9.36988	3.22803	0.0233275	yes	up
NDUB9_HUMAN	NDUFB9	4.30896	2.0454	2.10666	1.07496	0.0202264	yes	up
NFU1_HUMAN	NFU1	4.19153	1.36782	3.0644	1.6156	0.023003	yes	up
NHRF1_HUMAN	SLC9A3R1	0.26458	0.0756164	3.49897	1.80693	0.00970084	yes	up
NIBL1_HUMAN	FAM129B	1.40031	0.255936	5.47134	2.4519	0.00976068	yes	up
NLTP_HUMAN	SCP2	1.47925	0.177296	8.34339	3.06063	0.00264399	yes	up
NOL3_HUMAN	NOL3	0.787346	0.0885107	8.89549	3.15307	0.010064	yes	up
NUCB1_HUMAN	NUCB1	1.06198	0.27625	3.84426	1.94271	0.0290877	yes	up
NUFP2_HUMAN	NUFIP2	1.60737	1.19777	1.34197	0.424351	0.0402455	yes	up
ODO1_HUMAN	OGDH	2.40046	0.300397	7.99096	2.99837	0.0155477	yes	up
ODO2_HUMAN	DLST	2.005	0.141835	14.1361	3.82132	0.00422094	yes	up
OSTF1_HUMAN	OSTF1	1.01876	0.445103	2.28883	1.19461	0.00726772	yes	up
OXSM_HUMAN	OXSM	3.33679	1.22072	2.73346	1.45073	0.0402541	yes	up
PACS1_HUMAN	PACS1	0.575538	0.0715777	8.04074	3.00733	0.0142709	yes	up
PDIA1_HUMAN	P4HB	2.01791	0.220655	9.14507	3.19299	0.039353	yes	up
PEPL1_HUMAN	NPEPL1	0.799019	0.082207	9.7196	3.2809	0.0179128	yes	up
PERQ2_HUMAN	GIGYF2	1.21931	0.879619	1.38618	0.471117	0.0494092	yes	up
PI42C_HUMAN	PIP4K2C	0.606118	0.276279	2.19386	1.13347	0.0291493	yes	up
PKHS1_HUMAN	PLEKHS1	5.17744	0.503868	10.2754	3.36112	0.0493162	yes	up
POF1B_HUMAN	POF1B	1.59963	0.173984	9.19407	3.2007	0.0414302	yes	up
PP1A_HUMAN	PPP1CA	0.619546	0.216436	2.86249	1.51727	0.0137186	yes	up
PPIC_HUMAN	PPIC	0.977745	0.0462333	21.1481	4.40245	0.0226138	yes	up
PRDX5_HUMAN	PRDX5	1.34276	0.220838	6.08032	2.60415	0.00692418	yes	up
PRP4_HUMAN	PRPF4	1.9159	0.360107	5.32036	2.41152	0.0354809	yes	up
PTBP3_HUMAN	PTBP3	0.921074	0.664595	1.38592	0.470842	0.0494816	yes	up
PTCD3_HUMAN	PTCD3	2.19788	1.58496	1.38671	0.471668	0.001592	yes	up
PTMS_HUMAN	PTMS	2.44509	0.257855	9.48243	3.24526	0.0154635	yes	up
PTPA_HUMAN	PPP2R4	0.917008	0.374922	2.44586	1.29034	0.0422584	yes	up
RAB1B_HUMAN	RAB1B	0.711485	0.168205	4.22986	2.08061	0.0082002	yes	up
RENT1_HUMAN	UPF1	1.09201	0.326063	3.34907	1.74376	0.0291548	yes	up
RM04_HUMAN	MRPL4	2.79281	1.8204	1.53418	0.617466	0.0164987	yes	up
RM09_HUMAN	MRPL9	5.65153	3.00764	1.87906	0.910009	0.0094938	yes	up
RMD1_HUMAN	RMDN1	1.31221	0.05222	25.1286	4.65126	0.00504055	yes	up
RT25_HUMAN	MRPS25	2.1886	0.698444	3.13353	1.64779	0.0320574	yes	up
RT29_HUMAN	DAP3	2.60792	1.33187	1.9581	0.969452	0.0409621	yes	up
S10AB_HUMAN	S100A11	1.12213	0.0594682	18.8693	4.23797	0.00124428	yes	up
SBP1_HUMAN	SELENBP1	2.19844	0.067046	32.7901	5.03519	0.0444526	yes	up
SFXN1_HUMAN	SFXN1	1.13883	0.248762	4.57801	2.19472	0.0268173	yes	up
SGF29_HUMAN	SGF29	1.54923	0.810778	1.91079	0.93417	0.0335339	yes	up
SGPL1_HUMAN	SGPL1	0.537311	0.327589	1.6402	0.713869	0.0290889	yes	up
SHLB2_HUMAN	SH3GLB2	0.327007	0.0695621	4.70093	2.23295	0.0356144	yes	up
SIAE_HUMAN	SIAE	3.24174	0.561006	5.77844	2.53068	0.0263941	yes	up
SIAS_HUMAN	NANS	1.067	0.083549	12.771	3.6748	0.0175237	yes	up
SNX6_HUMAN	SNX6	0.487611	0.14193	3.43558	1.78055	0.029341	yes	up
SPTN2_HUMAN	SPTBN2	2.60792	0.476255	5.4759	2.45309	0.0323325	yes	up
SSBP_HUMAN	SSBP1	3.76704	1.3275	2.83769	1.50472	0.0358214	yes	up
SSDH_HUMAN	ALDH5A1	1.5417	0.284112	5.42637	2.43999	0.0356803	yes	up
STX6_HUMAN	STX6	1.00514	0.426422	2.35714	1.23704	0.0258566	yes	up
SUCA_HUMAN	SUCLG1	4.38535	0.340068	12.8955	3.6888	0.0194805	yes	up
TCAL4_HUMAN	TCEAL4	0.904263	0.187862	4.81344	2.26707	0.026983	yes	up
TFG_HUMAN	TFG	0.635006	0.17792	3.56905	1.83554	0.0481066	yes	up
TM1L2_HUMAN	TOM1L2	0.899165	0.198286	4.53468	2.181	0.0473393	yes	up
TMOD3_HUMAN	TMOD3	0.748368	0.331258	2.25917	1.17579	0.0215427	yes	up
TRAP1_HUMAN	TRAP1	6.18067	1.8293	3.37871	1.75647	0.0308318	yes	up
TRI33_HUMAN	TRIM33	0.803345	0.284112	2.82756	1.49956	0.0488264	yes	up
TSYL1_HUMAN	TSPYL1	1.65966	0.453348	3.66089	1.8722	0.0440212	yes	up
UCRI_HUMAN	UQCRFS1	4.21173	0.718248	5.86389	2.55186	0.0253575	yes	up
UQCC2_HUMAN	UQCC2	5.11891	1.33609	3.83125	1.93782	0.0275326	yes	up
VDAC1_HUMAN	VDAC1	2.93877	0.895972	3.27998	1.71369	0.0163247	yes	up
