# Supplementary material for: iTRAQ-based quantitative proteomic analysis of Yamanaka factors reprogrammed breast cancer cells
Source: Oncotarget. 2017 Mar 11;8(21):34330–9. doi: 10.18632/oncotarget.16125 (PMC5470971; doi:10.18632/oncotarget.16125)
Supplement: Supplementary file 3 [file oncotarget-08-34330-s003.xlsx]

## Sheet: diff
Supplementary Table 2. The list of proteins found to be expressed at different levels between Mcfips and MCFs by iTRAQ analysis. 115:113 and 116:114 refer to relative level of protein expression in Mcfips with respect to MCFs. Statistical calculation for iTRAQ-based detection and relative quantification were calculated using the ProteinPilot software.
Protein	Gene	MCFs	Mcfips	FC(Mcfips/MCFs)	log2FC(Mcfips/MCFs)	FDR	significant	regulate
AASS_HUMAN	AASS	0.990874	0.2822	0.284799	-1.81198	0.00438972	yes	down
ACTN1_HUMAN	ACTN1	1.07408	0.270478	0.251823	-1.98952	0.0390393	yes	down
ANXA6_HUMAN	ANXA6	0.986374	0.123127	0.124828	-3.00199	0.0407406	yes	down
AP1G1_HUMAN	AP1G1	0.977496	0.371634	0.380189	-1.39521	0.0329364	yes	down
AT131_HUMAN	ATP13A1	0.981914	0.70182	0.714746	-0.484497	0.0367428	yes	down
BAG3_HUMAN	BAG3	1	0.158245	0.158245	-2.65977	0.0140247	yes	down
BSDC1_HUMAN	BSDC1	1.04321	0.530023	0.508068	-0.976907	0.0389766	yes	down
CAMP2_HUMAN	CAMSAP2	1.01876	0.643369	0.63152	-0.663101	0.0447405	yes	down
CHAP1_HUMAN	CHAMP1	0.964483	0.56784	0.58875	-0.764273	0.0240953	yes	down
CHMP3_HUMAN	CHMP3	0.977496	0.724559	0.74124	-0.431988	0.0297845	yes	down
CHMP6_HUMAN	CHMP6	0.977496	0.580986	0.594361	-0.750587	0.0214433	yes	down
CK5P2_HUMAN	CDK5RAP2	0.973119	0.611726	0.628624	-0.66973	0.0402265	yes	down
CLIP1_HUMAN	CLIP1	0.981914	0.371634	0.378479	-1.40172	0.0167053	yes	down
CRNL1_HUMAN	CRNKL1	1	0.465764	0.465764	-1.10233	0.0459871	yes	down
CUL4A_HUMAN	CUL4A	0.956005	0.494128	0.516867	-0.952134	0.0273977	yes	down
DCTP1_HUMAN	DCTPP1	1.04824	0.732256	0.698558	-0.517548	0.03982	yes	down
DEN4C_HUMAN	DENND4C	1.0093	0.727973	0.721268	-0.471392	0.034934	yes	down
E41L2_HUMAN	EPB41L2	0.900839	0.155466	0.172579	-2.53467	0.0484363	yes	down
EP15R_HUMAN	EPS15L1	1.03823	0.152919	0.147287	-2.76329	0.03441	yes	down
ESYT1_HUMAN	ESYT1	1	0.295561	0.295561	-1.75847	0.0440717	yes	down
FLNA_HUMAN	FLNA	1.00463	0.0665267	0.0662203	-3.91658	0.00419537	yes	down
FRDA_HUMAN	FXN	1.0093	0.547068	0.54203	-0.883556	0.00256185	yes	down
FUT8_HUMAN	FUT8	0.986374	0.628385	0.637066	-0.650486	0.0232266	yes	down
GOLI4_HUMAN	GOLIM4	0.990874	0.554649	0.559758	-0.837126	0.00667279	yes	down
GSDMD_HUMAN	GSDMD	0.986374	0.765629	0.776206	-0.365489	0.0413213	yes	down
HDGF_HUMAN	HDGF	0.973119	0.496782	0.510505	-0.970003	0.0369701	yes	down
HOMEZ_HUMAN	HOMEZ	1.0093	0.54471	0.539694	-0.889787	0.0105931	yes	down
HOOK2_HUMAN	HOOK2	1.02841	0.625411	0.608135	-0.717537	0.03942	yes	down
ITB1_HUMAN	ITGB1	0.960225	0.321444	0.334759	-1.5788	0.0222849	yes	down
ITPR2_HUMAN	ITPR2	1	0.62236	0.62236	-0.684179	0.0434741	yes	down
JIP4_HUMAN	SPAG9	0.973119	0.529663	0.544295	-0.87754	0.0385436	yes	down
KINH_HUMAN	KIF5B	1.05331	0.167624	0.15914	-2.65164	0.0228004	yes	down
KPCD_HUMAN	PRKCD	0.981914	0.485705	0.494651	-1.01552	0.00466858	yes	down
LARP7_HUMAN	LARP7	1.04321	0.397741	0.381265	-1.39113	0.0172594	yes	down
LIN7A_HUMAN	LIN7A	1.04321	0.0470447	0.0450959	-4.47086	0.0292103	yes	down
MP2K1_HUMAN	MAP2K1	1.0333	0.288844	0.279536	-1.8389	0.0293888	yes	down
MYH14_HUMAN	MYH14	1.01401	0.270567	0.266829	-1.90601	0.0384573	yes	down
NEK9_HUMAN	NEK9	1.0093	0.787179	0.779929	-0.358584	0.0320077	yes	down
NHRF1_HUMAN	SLC9A3R1	0.973119	0.26458	0.271889	-1.87891	0.0107623	yes	down
PELO_HUMAN	PELO	0.964483	0.518842	0.537948	-0.89446	0.0376827	yes	down
PI42C_HUMAN	PIP4K2C	0.951825	0.606118	0.636796	-0.651098	0.0381877	yes	down
PKHM2_HUMAN	PLEKHM2	1.02841	0.685954	0.667005	-0.584231	0.0189338	yes	down
PKN1_HUMAN	PKN1	1.01876	0.595055	0.584095	-0.775725	0.0385432	yes	down
RADI_HUMAN	RDX	1.0333	0.104569	0.1012	-3.30472	0.00809052	yes	down
RCN2_HUMAN	RCN2	1.04321	0.261196	0.250377	-1.99783	0.0199091	yes	down
RCOR1_HUMAN	RCOR1	1.02841	0.756061	0.735176	-0.443839	0.0350394	yes	down
RXRA_HUMAN	RXRA	0.973119	0.206588	0.212295	-2.23586	0.00701326	yes	down
S35E1_HUMAN	SLC35E1	0.977496	0.583748	0.597187	-0.743745	0.0186077	yes	down
SEP10_HUMAN	SEP10	0.939511	0.1165	0.124001	-3.01158	0.0150862	yes	down
SFXN2_HUMAN	SFXN2	0.973119	0.517876	0.532182	-0.910009	0.0284818	yes	down
SGPL1_HUMAN	SGPL1	1.02356	0.537311	0.524941	-0.929773	0.00772607	yes	down
SH3G1_HUMAN	SH3GL1	0.935482	0.468433	0.50074	-0.997868	0.049819	yes	down
SL9A1_HUMAN	SLC9A1	1.00463	0.177199	0.176383	-2.50322	0.0019556	yes	down
SPTN1_HUMAN	SPTAN1	0.956005	0.582342	0.609141	-0.715153	0.0389986	yes	down
STK10_HUMAN	STK10	0.960225	0.531102	0.553102	-0.854383	0.0247157	yes	down
STK24_HUMAN	STK24	1.01876	0.787346	0.772845	-0.37175	0.0480516	yes	down
TAOK3_HUMAN	TAOK3	0.943578	0.224143	0.237546	-2.07372	0.033932	yes	down
TFG_HUMAN	TFG	0.968781	0.635006	0.655469	-0.6094	0.0346264	yes	down
TPD53_HUMAN	TPD52L1	0.977496	0.156316	0.159915	-2.64462	0.0259942	yes	down
TPM3_HUMAN	TPM3	0.986374	0.155603	0.157753	-2.66426	0.0288897	yes	down
UBL7_HUMAN	UBL7	1.02841	0.613996	0.597035	-0.744112	0.0387429	yes	down
UBP4_HUMAN	USP4	1.07939	0.40304	0.373397	-1.42122	0.0437512	yes	down
UGGG1_HUMAN	UGGT1	0.960225	0.635006	0.66131	-0.596602	0.0413358	yes	down
VAS1_HUMAN	ATP6AP1	1.0093	0.765629	0.758578	-0.398631	0.00950162	yes	down
VPS35_HUMAN	VPS35	0.977496	0.394095	0.403167	-1.31055	0.0412046	yes	down
WBP11_HUMAN	WBP11	1.00463	0.783438	0.77983	-0.358768	0.00295005	yes	down
XPO2_HUMAN	CSE1L	1.07408	0.337361	0.314094	-1.67073	0.0286811	yes	down
AATM_HUMAN	GOT2	0.821344	6.08367	7.40697	2.88888	0.00661412	yes	up
ABHDB_HUMAN	ABHD11	0.986374	2.52565	2.56054	1.35645	0.0400525	yes	up
ACADM_HUMAN	ACADM	0.833403	2.93535	3.52213	1.81645	0.0450536	yes	up
ADRO_HUMAN	FDXR	0.74602	3.24366	4.34796	2.12034	0.0279935	yes	up
ATP5H_HUMAN	ATP5H	0.915882	3.80447	4.15389	2.05446	0.0218556	yes	up
B3A2_HUMAN	SLC4A2	0.977496	1.78717	1.82831	0.870513	0.0492306	yes	up
BCCIP_HUMAN	BCCIP	1.10669	2.89885	2.61938	1.38922	0.00993122	yes	up
C102A_HUMAN	CCDC102A	1.18386	3.42592	2.89385	1.53299	0.0457405	yes	up
CAH5B_HUMAN	CA5B	1.04321	1.39369	1.33596	0.417874	0.0405477	yes	up
CD97_HUMAN	CD97	1.00463	1.46556	1.45881	0.544796	0.0020747	yes	up
CN159_HUMAN	C14orf159	0.977496	1.41327	1.44581	0.531875	0.0476206	yes	up
COA4_HUMAN	COA4	1.34522	6.00561	4.4644	2.15847	0.0303738	yes	up
COX5A_HUMAN	COX5A	0.956005	2.59553	2.71497	1.44094	0.0151007	yes	up
DHSO_HUMAN	SORD	0.77477	5.79132	7.47489	2.90205	0.0344528	yes	up
DLDH_HUMAN	DLD	0.875811	4.74262	5.41512	2.43699	0.0152251	yes	up
ECH1_HUMAN	ECH1	0.927533	3.1937	3.44322	1.78376	0.0232916	yes	up
ECHM_HUMAN	ECHS1	0.968781	3.40538	3.51512	1.81357	0.040935	yes	up
EFTS_HUMAN	TSFM	1.05843	2.13853	2.02047	1.01469	0.00833845	yes	up
EFTU_HUMAN	TUFM	0.855607	3.09111	3.61278	1.85311	0.0238195	yes	up
FLNC_HUMAN	FLNC	0.849116	3.71634	4.37671	2.12985	0.027684	yes	up
FSCN1_HUMAN	FSCN1	1.0636	2.89885	2.72551	1.44653	0.0189574	yes	up
H10_HUMAN	H1F0	0.931489	7.04962	7.56812	2.91993	0.0301031	yes	up
HCDH_HUMAN	HADH	1.07408	6.05501	5.63741	2.49503	0.0119063	yes	up
HYOU1_HUMAN	HYOU1	1.12946	4.80967	4.25837	2.0903	0.00718232	yes	up
IBP5_HUMAN	IGFBP5	0.732793	4.27598	5.83518	2.54478	0.0191332	yes	up
IMMT_HUMAN		1.1471	3.14805	2.74436	1.45647	0.0488157	yes	up
IPYR2_HUMAN	PPA2	0.915882	1.7313	1.89031	0.918624	0.0286999	yes	up
KAD1_HUMAN	AK1	1.0333	1.5079	1.45931	0.545286	0.0410975	yes	up
LGMN_HUMAN	LGMN	0.915882	3.16563	3.45638	1.78926	0.0372725	yes	up
MCCA_HUMAN	MCCC1	0.849116	2.16051	2.54443	1.34734	0.0373671	yes	up
MCCB_HUMAN	MCCC2	0.762404	2.86062	3.75211	1.9077	0.047195	yes	up
MDHM_HUMAN	MDH2	0.977496	1.33661	1.36738	0.451415	0.042731	yes	up
MIMIT_HUMAN	NDUFAF2	1.24297	5.4508	4.38531	2.13268	0.0205293	yes	up
NDUAA_HUMAN	NDUFA10	1.07939	6.02662	5.58336	2.48113	0.00399863	yes	up
NDUB9_HUMAN	NDUFB9	1.11797	4.30896	3.85426	1.94646	0.0234401	yes	up
NDUS8_HUMAN	NDUFS8	0.845915	3.92982	4.64564	2.21588	0.0159113	yes	up
NEP1_HUMAN	EMG1	0.973119	1.77131	1.82024	0.864129	0.0415501	yes	up
NUFP2_HUMAN	NUFIP2	1.02841	1.60737	1.56297	0.644286	0.0244561	yes	up
ODO1_HUMAN	OGDH	0.86557	2.40046	2.77327	1.47159	0.025475	yes	up
ODPB_HUMAN	PDHB	0.827318	6.16654	7.45365	2.89795	0.017384	yes	up
ORN_HUMAN	REXO2	0.91973	1.88093	2.04509	1.03216	0.0399333	yes	up
PHB2_HUMAN	PHB2	1.12946	5.54837	4.9124	2.29643	0.00704435	yes	up
PHB_HUMAN	PHB	1.12369	7.34584	6.53724	2.70868	0.00247445	yes	up
PKHS1_HUMAN	PLEKHS1	1.16523	5.17744	4.44329	2.15163	0.0118136	yes	up
POF1B_HUMAN	POF1B	1.02841	1.59963	1.55544	0.63732	0.0298102	yes	up
PTCD3_HUMAN	PTCD3	0.986374	2.19788	2.22825	1.15591	0.00103151	yes	up
PTMS_HUMAN	PTMS	1.12369	2.44509	2.17594	1.12164	0.0257643	yes	up
QCR1_HUMAN	UQCRC1	0.743764	3.82629	5.14449	2.36303	0.0380432	yes	up
RAE1L_HUMAN	RAE1	0.956005	2.17829	2.27853	1.1881	0.00959433	yes	up
RL11_HUMAN	RPL11	0.986374	2.16807	2.19802	1.13621	0.0168417	yes	up
RL29_HUMAN	RPL29	0.724373	3.39708	4.68968	2.22949	0.0418084	yes	up
RM04_HUMAN	MRPL4	0.88634	2.79281	3.15095	1.65579	0.0339748	yes	up
RM09_HUMAN	MRPL9	0.904548	5.65153	6.2479	2.64337	0.0111215	yes	up
RM11_HUMAN	MRPL11	0.900839	2.5726	2.85579	1.51389	0.0229096	yes	up
RM24_HUMAN	MRPL24	1.21609	6.9371	5.70441	2.51208	0.0453116	yes	up
RPA1_HUMAN	POLR1A	1.01876	1.25898	1.23579	0.305434	0.0455879	yes	up
RS17L_HUMAN		1.0636	1.55656	1.46348	0.549406	0.0319997	yes	up
RT14_HUMAN	MRPS14	1.11231	2.98234	2.68122	1.42289	0.0386752	yes	up
RT25_HUMAN	MRPS25	0.990874	2.1886	2.20875	1.14323	0.0429358	yes	up
RT33_HUMAN	MRPS33	1.06881	2.0327	1.90183	0.927388	0.0476315	yes	up
RUXF_HUMAN	SNRPF	1.0333	1.40629	1.36097	0.444634	0.0450191	yes	up
SIAE_HUMAN	SIAE	0.80128	3.24174	4.0457	2.01639	0.038153	yes	up
SOAT1_HUMAN	SOAT1	0.973119	1.32447	1.36106	0.444725	0.0386912	yes	up
SSBP_HUMAN	SSBP1	1.0636	3.76704	3.54178	1.82448	0.0449216	yes	up
SUCA_HUMAN	SUCLG1	1.0333	4.38535	4.24404	2.08544	0.0015769	yes	up
SUOX_HUMAN	SUOX	0.964483	1.37417	1.42478	0.510736	0.0328244	yes	up
TF2H5_HUMAN	GTF2H5	0.981914	1.57776	1.60682	0.68421	0.00791506	yes	up
TGS1_HUMAN	TGS1	1.05331	2.80734	2.66525	1.41427	0.012928	yes	up
TRFE_HUMAN	TF	1.24297	6.67061	5.36668	2.42403	0.0127928	yes	up
TRUB1_HUMAN	TRUB1	0.912069	2.14071	2.34709	1.23087	0.0430793	yes	up
TRY1_HUMAN	PRSS1	0.943578	1.72253	1.82553	0.868312	0.0292432	yes	up
UCRI_HUMAN	UQCRFS1	0.716257	4.21173	5.88019	2.55586	0.0213571	yes	up
UK114_HUMAN	HRSP12	1.0333	2.61821	2.53384	1.34132	0.0171821	yes	up
UQCC2_HUMAN	UQCC2	0.673368	5.11891	7.60195	2.92637	0.0393427	yes	up
VDAC1_HUMAN	VDAC1	0.879289	2.93877	3.34221	1.7408	0.0247317	yes	up
