# Supplementary material for: iTRAQ-based quantitative proteomic analysis of Yamanaka factors reprogrammed breast cancer cells
Source: Oncotarget. 2017 Mar 11;8(21):34330–9. doi: 10.18632/oncotarget.16125 (PMC5470971; doi:10.18632/oncotarget.16125)
Supplement: Supplementary file 4 [file oncotarget-08-34330-s004.xlsx]

## Sheet: up
Supplementary Table 3A. Co-upregulated proteins in Mcfips comparing to hips and MCFs.
Protein	Gene	UniGene IDs	MCFs	Mcfips	Hips	FC(Mcfips/MCFs)	log2FC(Mcfips/MCFs)	FDR(Mcfips/MCFs)	FC(Mcfips/Hips)	log2FC(Mcfips/Hips)	FDR(Mcfips/Hips)	significant	regulate
AATM_HUMAN	GOT2	Hs.599470	0.821344	6.08367	2.26636	7.40697	2.88888	0.00661413	2.68433	1.42456	0.00616735	yes	up
ABHDB_HUMAN	ABHD11	Hs.647045	0.986374	2.52565	0.164803	2.56054	1.35645	0.0400525	15.3253	3.93784	0.0228708	yes	up
ATP5H_HUMAN	ATP5H	Hs.514465	0.915882	3.80447	1.53853	4.15389	2.05446	0.0218556	2.4728	1.30615	0.0189973	yes	up
B3A2_HUMAN	SLC4A2	Hs.647069	0.977496	1.78717	0.513482	1.82831	0.870513	0.0492306	3.48049	1.79929	0.042256	yes	up
CD97_HUMAN	CD97	Hs.466039	1.00463	1.46556	0.436812	1.45881	0.544796	0.0020747	3.35513	1.74637	0.00445272	yes	up
COA4_HUMAN	COA4	Hs.475387	1.34522	6.00561	1.73511	4.4644	2.15847	0.0303738	3.46123	1.79128	0.0156472	yes	up
COX5A_HUMAN	COX5A	Hs.401903	0.956005	2.59553	0.624622	2.71497	1.44094	0.0151007	4.15536	2.05497	0.0147236	yes	up
DLDH_HUMAN	DLD	Hs.131711	0.875811	4.74262	0.511013	5.41512	2.43699	0.0152251	9.28083	3.21425	0.00107449	yes	up
ECH1_HUMAN	ECH1	Hs.196176	0.927533	3.1937	0.459437	3.44322	1.78376	0.0232916	6.95135	2.79729	0.0376965	yes	up
ECHM_HUMAN	ECHS1	Hs.76394	0.968781	3.40538	0.225058	3.51512	1.81357	0.040935	15.1311	3.91945	0.0269234	yes	up
EFTS_HUMAN	TSFM	Hs.632704	1.05843	2.13853	0.833493	2.02047	1.01469	0.00833845	2.56574	1.35938	0.00960926	yes	up
EFTU_HUMAN	TUFM	Hs.12084	0.855607	3.09111	0.572613	3.61278	1.85311	0.0238195	5.39826	2.43249	0.00522911	yes	up
HCDH_HUMAN	HADH	Hs.438289	1.07408	6.05501	0.912011	5.63741	2.49503	0.0119063	6.63919	2.73101	0.0258763	yes	up
IBP5_HUMAN	IGFBP5	Hs.607212	0.732793	4.27598	0.49703	5.83518	2.54478	0.0191332	8.60306	3.10485	0.0353376	yes	up
IMMT_HUMAN			1.1471	3.14805	0.908292	2.74436	1.45647	0.0488157	3.4659	1.79323	0.00358443	yes	up
IPYR2_HUMAN	PPA2	Hs.654957	0.915882	1.7313	0.235187	1.89031	0.918624	0.0286999	7.3614	2.87998	0.0149421	yes	up
KAD1_HUMAN	AK1	Hs.175473	1.0333	1.5079	0.273397	1.45931	0.545286	0.0410975	5.51543	2.46347	0.0181247	yes	up
MCCB_HUMAN	MCCC2	Hs.604789	0.762404	2.86062	0.483473	3.75211	1.9077	0.047195	5.91682	2.56482	0.0180557	yes	up
MDHM_HUMAN	MDH2	Hs.520967	0.977496	1.33661	0.950615	1.36738	0.451415	0.042731	1.40605	0.491645	0.0021871	yes	up
NDUB9_HUMAN	NDUFB9	Hs.15977	1.11797	4.30896	2.0454	3.85426	1.94646	0.0234401	2.10666	1.07496	0.0202264	yes	up
NUFP2_HUMAN	NUFIP2	Hs.462598	1.02841	1.60737	1.19777	1.56297	0.644286	0.0244561	1.34197	0.424351	0.0402455	yes	up
ODO1_HUMAN	OGDH	Hs.488181	0.86557	2.40046	0.300397	2.77327	1.47159	0.025475	7.99096	2.99837	0.0155477	yes	up
PKHS1_HUMAN	PLEKHS1	Hs.228320	1.16523	5.17744	0.503868	4.44329	2.15163	0.0118136	10.2754	3.36112	0.0493162	yes	up
POF1B_HUMAN	POF1B	Hs.267038	1.02841	1.59963	0.173984	1.55544	0.63732	0.0298102	9.19407	3.2007	0.0414302	yes	up
PTCD3_HUMAN	PTCD3	Hs.323489	0.986374	2.19788	1.58496	2.22825	1.15591	0.00103151	1.38671	0.471668	0.001592	yes	up
PTMS_HUMAN	PTMS	Hs.504613	1.12369	2.44509	0.257855	2.17594	1.12164	0.0257643	9.48243	3.24526	0.0154635	yes	up
RM04_HUMAN	MRPL4	Hs.279652	0.88634	2.79281	1.8204	3.15095	1.65579	0.0339748	1.53418	0.617466	0.0164987	yes	up
RM09_HUMAN	MRPL9	Hs.288936	0.904548	5.65153	3.00764	6.2479	2.64337	0.0111215	1.87906	0.910009	0.0094938	yes	up
RT25_HUMAN	MRPS25	Hs.715617	0.990874	2.1886	0.698444	2.20875	1.14323	0.0429358	3.13353	1.64779	0.0320574	yes	up
SIAE_HUMAN	SIAE	Hs.10056	0.80128	3.24174	0.561006	4.0457	2.01639	0.038153	5.77844	2.53068	0.0263941	yes	up
SSBP_HUMAN	SSBP1	Hs.740496	1.0636	3.76704	1.3275	3.54178	1.82448	0.0449216	2.83769	1.50472	0.0358214	yes	up
SUCA_HUMAN	SUCLG1	Hs.270428	1.0333	4.38535	0.340068	4.24404	2.08544	0.0015769	12.8955	3.6888	0.0194805	yes	up
UCRI_HUMAN	UQCRFS1	Hs.743307	0.716257	4.21173	0.718248	5.88019	2.55586	0.0213571	5.86389	2.55186	0.0253575	yes	up
UQCC2_HUMAN	UQCC2	Hs.732448	0.673368	5.11891	1.33609	7.60195	2.92637	0.0393427	3.83125	1.93782	0.0275326	yes	up
VDAC1_HUMAN	VDAC1	Hs.519320	0.879289	2.93877	0.895972	3.34221	1.7408	0.0247317	3.27998	1.71369	0.0163247	yes	up

## Sheet: down
Supplementary Table 3B. Co-downregulated proteins in Mcfips comparing to Hips and MCFs.
Protein	Gene	UniGene IDs	MCFs	Mcfips	Hips	FC(Mcfips/MCFs)	log2FC(Mcfips/MCFs)	FDR(Mcfips/MCFs)	FC(Mcfips/Hips)	log2FC(Mcfips/Hips)	FDR(Mcfips/Hips)	significant	regulate
CHAP1_HUMAN	CHAMP1	Hs.7542	0.964483	0.56784	2.09896	0.58875	-0.764273	0.0240953	0.270533	-1.88612	0.00332077	yes	down
CUL4A_HUMAN	CUL4A	Hs.339735	0.956005	0.494128	1.25422	0.516867	-0.952134	0.0273977	0.393973	-1.34383	0.0259872	yes	down
E41L2_HUMAN	EPB41L2	Hs.708219	0.900839	0.155466	1.13337	0.172579	-2.53467	0.0484363	0.137171	-2.86595	0.0375322	yes	down
FLNA_HUMAN	FLNA	Hs.195464	1.00463	0.0665267	0.159966	0.0662203	-3.91658	0.00419537	0.41588	-1.26576	0.0496362	yes	down
LARP7_HUMAN	LARP7	Hs.713663	1.04321	0.397741	1.17074	0.381265	-1.39113	0.0172594	0.339735	-1.55752	0.0275376	yes	down
SEP10_HUMAN	SEP10	Hs.469615	0.939511	0.1165	1.82859	0.124001	-3.01158	0.0150862	0.0637106	-3.97232	0.00710245	yes	down
SH3G1_HUMAN	SH3GL1	Hs.97616	0.935482	0.468433	1.53476	0.50074	-0.997868	0.049819	0.305215	-1.7121	0.0416114	yes	down
SL9A1_HUMAN	SLC9A1	Hs.469116	1.00463	0.177199	0.472669	0.176383	-2.50322	0.0019556	0.37489	-1.41546	0.0328094	yes	down
UBP4_HUMAN	USP4	Hs.403828	1.07939	0.40304	1.42056	0.373397	-1.42122	0.0437512	0.283719	-1.81747	0.0248484	yes	down
XPO2_HUMAN	CSE1L	Hs.90073	1.07408	0.337361	1.43437	0.314094	-1.67073	0.0286811	0.235197	-2.08806	0.029005	yes	down

## Sheet: Mcfips(Hips)up,Mcfips(MCFs)down
Supplementary Table 3C. The differentially expressed proteins were up-regulated between Mcfips and Hips, and also were down-regulated between Mcfips and MCFs.
Protein	Gene	UniGene IDs	MCFs	Mcfips	Hips	FC(Mcfips/MCFs)	log2FC(Mcfips/MCFs)	FDR(Mcfips/MCFs)	significant(Mcfips/MCFs)	regulate(Mcfips/MCFs)	FC(Mcfips/Hips)	log2FC(Mcfips/Hips)	FDR(Mcfips/Hips)	significant(Mcfips/Hips)	regulate(Mcfips/Hips)
CHMP3_HUMAN	CHMP3	Hs.591582	0.977496	0.724559	0.366453	0.74124	-0.431988	0.0297845	yes	down	1.97722	0.983474	0.0499102	yes	up
DCTP1_HUMAN	DCTPP1	Hs.632191	1.04824	0.732256	0.23085	0.698558	-0.517548	0.03982	yes	down	3.172	1.66539	0.0372564	yes	up
JIP4_HUMAN	SPAG9	Hs.463439	0.973119	0.529663	0.32063	0.544295	-0.87754	0.0385436	yes	down	1.65194	0.724165	0.0134905	yes	up
KPCD_HUMAN	PRKCD	Hs.155342	0.981914	0.485705	0.240138	0.494651	-1.01552	0.00466858	yes	down	2.02261	1.01622	0.0193475	yes	up
NHRF1_HUMAN	SLC9A3R1	Hs.744126	0.973119	0.26458	0.0756164	0.271889	-1.87891	0.0107623	yes	down	3.49897	1.80693	0.00970084	yes	up
PI42C_HUMAN	PIP4K2C	Hs.745011	0.951825	0.606118	0.276279	0.636796	-0.651098	0.0381877	yes	down	2.19386	1.13347	0.0291493	yes	up
SGPL1_HUMAN	SGPL1	Hs.499984	1.02356	0.537311	0.327589	0.524941	-0.929773	0.00772607	yes	down	1.6402	0.713869	0.0290889	yes	up
TFG_HUMAN	TFG	Hs.518123	0.968781	0.635006	0.17792	0.655469	-0.6094	0.0346264	yes	down	3.56905	1.83554	0.0481066	yes	up

## Sheet: Mcfips(Hips)down,Mcfips(MCFs)up
Supplementary Table 3D. The differentially expressed proteins were down-regulated between Mcfips and Hips, and also were up-regulated between Mcfips and MCFs.
Protein	Gene	UniGene IDs	MCFs	Mcfips	Hips	FC(Mcfips/MCFs)	log2FC(Mcfips/MCFs)	FDR(Mcfips/MCFs)	significant(Mcfips/MCFs)	regulate(Mcfips/MCFs)	FC(Mcfips/Hips)	log2FC(Mcfips/Hips)	FDR(Mcfips/Hips)	significant(Mcfips/Hips)	regulate(Mcfips/Hips)
RL11_HUMAN	RPL11	Hs.719951	0.986374	2.16807	3.16281	2.19802	1.13621	0.0168417	yes	up	0.685488	-0.544796	0.0239947	yes	down
RL29_HUMAN	RPL29	Hs.425125	0.724373	3.39708	10.2911	4.68968	2.22949	0.0418084	yes	up	0.3301	-1.59903	0.01316	yes	down
RS17L_HUMAN			1.0636	1.55656	4.85294	1.46348	0.549406	0.0319997	yes	up	0.320746	-1.6405	0.00397884	yes	down
TGS1_HUMAN	TGS1	Hs.335068	1.05331	2.80734	4.6357	2.66525	1.41427	0.012928	yes	up	0.605591	-0.723584	0.00984622	yes	down
